# Supplementary material for: Spatiotemporal control of myoblast identity drives muscle diversity in the Drosophila leg
Source: Sci Adv. 2026 Jul 1;12(27):eaed0910. doi: 10.1126/sciadv.aed0910 (PMC13322264; doi:10.1126/sciadv.aed0910)
Supplement: Supplementary file 2 — Movies S1 and S2 [file sciadv.aed0910_movies_s1_and_s2.zip]

Archive with 2 entries (2 files):
- sciadv.aed0910_movie_s1.mp4
- sciadv.aed0910_movie_s2.mp4
